# Supplementary material for: Novel epitopes identified from efflux pumps of Mycobacterium tuberculosis could induce cytotoxic T lymphocyte response
Source: PeerJ. 2015 Sep 22;3:e1229. doi: 10.7717/peerj.1229 (PMC4582945; doi:10.7717/peerj.1229)
Supplement: Data S1 [file peerj-03-1229-s001.xls]

## Sheet: Figure 1
	PPD+	Donor 1	Donor 2	Donor 3	Donor 4	Donor 5	Donor 6
PBS		10	15	14	15	2	15
HBcAg18-27		9	0	0	4	1	2
Rv2937-p168	YIVGFCLLV	69	460	491	327	214	608
Rv2937-p262	VMAPTLTWL	21	30	17	22	12	24
Rv2937-p266	TLTWLFAFV	295	474	1145	258	422	257
Rv2686c-p151	GLVAGLSAV	557	158	48	150	58	506
Rv2686c-p181	ALGMLIAGL	123	829	350	226	927	145
Rv2686c-p184	MLIAGLPCL	864	1028	226	278	1116	64
Rv2687c-p89	YLAAKLTVL	15	18	45	32	15	21
Rv2687c-p151	FLAAVIPLA	115	134	31	86	31	23
PHA		608	608	608	608	608	608
PPD-	Donor 7
PBS	2
HBcAg18-27	1
Rv2937-p168	20
Rv2937-p262	16
Rv2937-p266	115
Rv2686c-p151	31
Rv2686c-p181	45
Rv2686c-p184	30
Rv2687c-p89	7
Rv2687c-p151	15
PHA	608

## Sheet: Figure 2
PBS
PPD+	n1	n2	n3	n4
12.5:1	-3.7	0.5	3.1	-0.1		-0.05	2.80179
25:1	-6.2	3	6	1.3		1.025	5.19383
50:1	-1.5	2.8	4	2.4		1.925	2.3824
HBcAg18-27
PPD+	n1	n2	n3	n4
12.5:1	-0.31	1.8	1.06	-0.8		0.4375	1.20195
25:1	-0.24	1.42	2.02	2.14		1.335	1.09622
50:1	3.07	4.13	4	2.54		3.435	0.760811
Rv2937-p168	YIVGFCLLV
PPD+	n1	n2	n3	n4
12.5:1	2.4	3.6	3.3	4		3.325	0.680074
25:1	14.3	11.6	14	14		13.475	1.25797
50:1	31.4	30.1	28.6	30.9		30.25	1.22338
Rv2937-p266	TLTWLFAFV
PPD+	n1	n2	n3	n4
12.5:1	1.6	3.6	5.2	2.8		3.3	1.50997
25:1	13.8	11.6	13.5	12.9		12.95	0.974679
50:1	30	29	32	26		29.25	2.5
Rv2686c-p184	MLIAGLPCL
PPD+	n1	n2	n3	n4
12.5:1	10.4	18.3	6.9	8.5		11.025	5.0566
25:1	13.3	14.6	9	12		12.225	2.39774
50:1	21.4	19.1	21.6	13.4		18.875	3.82219
Rv2686c-p181	ALGMLIAGL
PPD+	n1	n2	n3	n4
12.5:1	20.5	22.9	18.1	20.6		20.525	1.96023
25:1	21.4	25.1	30.6	20.3		24.35	4.64507
50:1	37.8	31.8	33.5	30.6		33.425	3.15
Rv2686c-p151	GLVAGLSAV
PPD+	n1	n2	n3	n4
12.5:1	18.4	17.1	18.4	14.4		17.075	1.88569
25:1	30	29.2	32.3	25.4		29.225	2.86865
50:1	47.4	37.5	42.8	44		42.925	4.10802
PBS+BB7.2
PPD+	n1	n2	n3	n4
12.5:1	0	0	0	0		0	0
25:1	0	0	0	0		0	0
50:1	0	0	0	0		0	0
Rv2686c-p184+BB7.2
PPD+	n1	n2	n3	n4
12.5:1	9	-3	-0.2	2		1.95	5.12608
25:1	5.6	1	2.3	3.8		3.175	1.98053
50:1	12.2	3.9	7.8	8.2		8.025	3.39252
Rv2686c-p181+BB7.2
PPD+	n1	n2	n3	n4
12.5:1	0.1	2.5	1.4	4.3		2.075	1.77834
25:1	-0.5	1	4.8	11		4.075	5.1273
50:1	6.5	14	7.4	9.2		9.275	3.34402
Rv2686c-p151+BB7.2
PPD+	n1	n2	n3	n4
12.5:1	-2.6	1.2	1.9	-0.9		0	2.04776
25:1	2.7	8.5	9.2	7.7		7.025	2.94774
50:1	5.7	15.7	12.3	10.5		11.05	4.16773
Rv2937-p266+BB7.2
PPD+	n1	n2	n3	n4
12.5:1	0	0	0	0		0	0
25:1	0	0	0	0		0	0
50:1	0	0	0	0		0	0
Rv2937-p168+BB7.2
PPD+	n1	n2	n3	n4
12.5:1	0	0	0	0		0	0
25:1	0	0	0	0		0	0
50:1	0	0	0	0		0	0

## Sheet: Figure 3
	n1	n2	n3	n4	Average
PBS	0	4	0	8	3
PBS+Th	19	13	39	3	18.5
Rv2937-p168	21	0	74	1	48
Rv2937-p266	16	19	6	17	35
Rv2686c-p151	131	4	0	121	64
Rv2686c-p181	63	84	276	25	112
Rv2686c-p184	1	0	41	5	41

## Sheet: Figure 4
			% of Lysis
		PBS
			n1	n2	n3	n4	AV	SD
	1899-12-31 20:01:00	20:1	1	1.1	1.2	2.5	1.45	0.704746
	1900-01-01 16:01:00	40:1	2.2	1.1	1.8	4.1	2.3	1.28323
	1900-01-03 08:01:00	80:1	4.4	3.8	2.5	5.3	4	1.17473
		Th epitope
			n1	n2	n3	n4
	1899-12-31 20:01:00	20:1	1.3	2.9	0.7	4	2.225	1.50416
	1900-01-01 16:01:00	40:1	5.5	3	4.1	3.9	4.125	1.03401
	1900-01-03 08:01:00	80:1	9.8	4.9	5.8	7.6	7.025	2.16391
		Rv2937-p168
			n1	n2	n3	n4
	1899-12-31 20:01:00	20:1	1.1	0.5	5.4	2.4	2.35	2.18251
	1900-01-01 16:01:00	40:1	7.9	4.8	11	5.1	7.2	2.89252
	1900-01-03 08:01:00	80:1	11.8	9.8	18	14.2	13.45	3.52657
		Rv2937-p266
			n1	n2	n3	n4
	1899-12-31 20:01:00	20:1	0.5	0.1	3.3	4.1	2	1.99666
	1900-01-01 16:01:00	40:1	5.9	4.8	4.3	14	7.25	4.54936
	1900-01-03 08:01:00	80:1	17	13	19	15	16	2.58199
		Rv2686c-p151
			n1	n2	n3	n4
	1899-12-31 20:01:00	20:1	9.5	11	2.1	14	9.15	5.05866
	1900-01-01 16:01:00	40:1	12.4	14.9	12.7	16.2	14.05	1.81567
	1900-01-03 08:01:00	80:1	22.4	23.1	20.1	27	23.15	2.8688
		Rv2686c-p181
			n1	n2	n3	n4
	1899-12-31 20:01:00	20:1	0.1	0.1	0.1	4.1	1.1	2
	1900-01-01 16:01:00	40:1	6	7	10.7	12.2	8.975	2.95113
	1900-01-03 08:01:00	80:1	13	14	12.8	19.2	14.75	3.01275
		Rv2686c-p184
			n1	n2	n3	n4
	1899-12-31 20:01:00	20:1	4.3	3	1.6	4	3.225	1.21758
	1900-01-01 16:01:00	40:1	7	4	2	3	4	2.16025
	1900-01-03 08:01:00	80:1	11	9	5.2	7	8.05	2.50533
